# Supplementary material for: Serum DJ-1 Is a Biomarker of Colorectal Cancer and DJ-1 Activates Mitophagy to Promote Colorectal Cancer Progression
Source: Cancers (Basel). 2021 Aug 18;13(16):4151. doi: 10.3390/cancers13164151 (PMC8393356; doi:10.3390/cancers13164151)
Supplement: Supplementary file 1 [file cancers-13-04151-s001.zip]

Archive with 1 entries (1 files):
- cancers-1272519-supplementary.pdf
